# Supplementary material for: Treating Initial and Recurrent C. difficile: A Retrospective Analysis of 100 Referred Patients
Source: Microorganisms. 2026 Apr 17;14(4):911. doi: 10.3390/microorganisms14040911 (PMC13118397; doi:10.3390/microorganisms14040911)
Supplement: Supplementary file 1 [file microorganisms-14-00911-s001.zip]

Archive with 5 entries (5 files):
- Figure S1a.png
- Figure S1b.png
- Figure S2a.png
- Figure S2b.png
- Table S1.pdf
